# Supplementary material for: Effect of the Interaction between Elevated Carbon Dioxide and Iron Limitation on Proteomic Profiling of Soybean
Source: Int J Mol Sci. 2022 Nov 7;23(21):13632. doi: 10.3390/ijms232113632 (PMC9654904; doi:10.3390/ijms232113632)
Supplement: Supplementary file 1 [file ijms-23-13632-s001.zip]

Archive with 2 entries (2 files):
- Supplementary Material_figures.pdf
- Supplementary Material_tables.xlsx
